# Supplementary material for: Acid-Responsive Decomposable Nanomedicine Based on Zeolitic Imidazolate Frameworks for Near-Infrared Fluorescence Imaging/Chemotherapy Combined Tumor Theranostics
Source: Pharmaceutics. 2024 Jun 18;16(6):823. doi: 10.3390/pharmaceutics16060823 (PMC11207643; doi:10.3390/pharmaceutics16060823)
Supplement: Supplementary file 1 [file pharmaceutics-16-00823-s001.zip]

Archive with 1 entries (1 files):
- pharmaceutics-3028032-supplementary.pdf
